# Supplementary material for: Emergence of Linezolid Resistance Genes optrA and cfr(D) in an Enterococcus saccharolyticus from Chicken
Source: Antibiotics (Basel). 2025 Mar 24;14(4):337. doi: 10.3390/antibiotics14040337 (PMC12024316; doi:10.3390/antibiotics14040337)
Supplement: Supplementary file 1 [file antibiotics-14-00337-s001.zip]

Archive with 1 entries (1 files):
- antibiotics-3488265-supplementary.pdf
